# Supplementary material for: Bio-Based Polyurethane Foams for the Removal of Petroleum-Derived Pollutants: Sorption in Batch and in Continuous-Flow
Source: Polymers (Basel). 2023 Apr 3;15(7):1785. doi: 10.3390/polym15071785 (PMC10098679; doi:10.3390/polym15071785)
Supplement: Supplementary file 1 [file polymers-15-01785-s001.zip]

Archive with 1 entries (1 files):
- polymers-2312675-supplementary.pdf
